# Supplementary material for: DPIE [2-(1,2-diphenyl-1H-indol-3-yl)ethanamine] Augments Pro-Inflammatory Cytokine Production in IL-1β-Stimulated Primary Human Oral Cells
Source: Int J Mol Sci. 2018 Jun 22;19(7):1835. doi: 10.3390/ijms19071835 (PMC6073580; doi:10.3390/ijms19071835)
Supplement: Supplementary file 1 [file ijms-19-01835-s001.zip]

Archive with 5 entries (4 files):
- ijms-321468 supplementary materials/
- ijms-321468 supplementary materials/figure caption.pdf
- ijms-321468 supplementary materials/Supplementary Figures.pptx
- ijms-321468 supplementary materials/Supplementary Table 1_sha.docx
- ijms-321468 supplementary materials/Supplementary Table 2_sha.docx
